# Supplementary material for: Exploring the Association between Misinformation Endorsement, Opinions on the Government Response, Risk Perception, and COVID-19 Vaccine Hesitancy in the US, Canada, and Italy
Source: Vaccines (Basel). 2022 Apr 23;10(5):671. doi: 10.3390/vaccines10050671 (PMC9147457; doi:10.3390/vaccines10050671)
Supplement: Supplementary file 1 [file vaccines-10-00671-s001.zip]

Archive with 2 entries (2 files):
- Supplementary Material File S1_Survey Instrument.pdf
- Supplementary Material Table S1_Misinformation Endorsement Factor Analysis.pdf.pdf
